# Supplementary material for: Maternal Smoking During Pregnancy Induces Persistent Epigenetic Changes Into Adolescence, Independent of Postnatal Smoke Exposure and Is Associated With Cardiometabolic Risk
Source: Front Genet. 2019 Sep 5;10:770. doi: 10.3389/fgene.2019.00770 (PMC6764289; doi:10.3389/fgene.2019.00770)
Supplement: Supplementary file 1 [file Table_1.xlsx]

## Sheet: Index
Index
Table S1	Comparison between the Raine Study particiants included in the 17 year follow-up versus those of the original cohort, that were not included.

## Sheet: Table S1
	17 year follow-up	Drop-outs	p-value
N	995	1317
Sex of the child (n(%))			0.33
F	494 (49.6)	626 (47.5)
M	501 (50.4)	691 (52.5)
Birthweight			0.28
Mean	3343.69	3315.99
SD	583.91	627.696
Corrected gestational age (days)			0.1211
Mean	275.38	274.354
SD	14.7725	16.9092
Maternal smoking during pregnancy (n(%))			2.843e-07
no	699 (70.3)	788 (59.8)
yes	296 (29.7)	529 (40.2
Maternal school level (n(%))			0.0016
None	474 (47.6)	719 (54.6)
Trade certificate or apprenticeship	82 (8.2)	112 (8.5)
Professional registration (non- degree)	112 (11.3)	110 (8.4)
College diploma or degree	169 (17)	201 (15.3)
University degree	112 (11.3)	103 (7.8)
Other	46 (4.6)	72 (5.5)
Family income (n(%))			1.243e-05
less than 24000 AUD per annum	333 (33.5)	544 (41.3)
more than 24000 AUD per annum	623 (62.6)	688 (52.2)
NA	39 (3.9)	85 (6.5)
Maternal Age (years)			6.712e-08
Mean	28.4513	27.1109
SD	5.85062	5.94234
Maternal pre-pregnancy BMI (kg/m²)			0.2203
Mean	22.5412	22.2263
SD	4.4687	3.6525
Maternal pregnancy weight gain ratio			0.02933
Mean	0.4984	0.519743
SD	0.199434	0.258316
Passive smoking (n(%))			0.58
no	312 (31.4)	125 (9.5)
yes	256 (25.7)	113 (8.6)
missing	427 (42.9)	1079 (81.9)
Maternal alcohol consumption during pregnancy (n(%))			0.68
no	501 (50.4)	676 (51.3)
yes	493 (49.5)	640 (48.6)
missing	1 (0.1)	1 (0.1)
Paternal smoking during pregnancy (n(%))			3.411e-06
no	632 (63.5)	711 (54)
yes	352 (35.4)	594 (45.1)
missing	11 (1.1)	12 (0.9)
