# Supplementary material for: Maternal Smoking During Pregnancy Induces Persistent Epigenetic Changes Into Adolescence, Independent of Postnatal Smoke Exposure and Is Associated With Cardiometabolic Risk
Source: Front Genet. 2019 Sep 5;10:770. doi: 10.3389/fgene.2019.00770 (PMC6764289; doi:10.3389/fgene.2019.00770)
Supplement: Supplementary file 13 [file Table_13.xlsx]

## Sheet: Index
Index
Table S13	Model from Table S2. Subset of the 23 significant CpGs with the 753 subjects that have genetic and epigenetic information. The EWAS was replicated with the 753 subjects, plus additionally adjusted for the associated SNPs. The last three columns are the three different genotypes of the respective SNPs and their p-value in association with maternal smoking.

## Sheet: Table S13
		Original maternal smoking model plus SNPs associated with the CpGs				Original EWAS model with 753 subjects that also have genetic info					SNP and maternal smoking
CpG	SNP	p-value with SNP included	coefficient with SNP included	Standard Error with SNP included	non NA observations	p-value for original EWAS	coefficient for original EWAS	Standard Error for original EWAS	non NA observations		SNP0pvalue	SNP1pvalue	SNP2pvalue
cg11207515	rs7805359_G	1.1622e-13	-0.0311749	0.00410773	750	2.27088e-12	-0.0327178	0.00457087	753		0.759913	0.804096	0.655665
cg11207515	rs4725704_G	4.43464e-13	-0.0308859	0.00417534	753	2.27088e-12	-0.0327178	0.00457087	753		0.735775	0.451708	0.450606
cg11207515	rs1496542_A	6.1363e-14	-0.0318581	0.00414906	753	2.27088e-12	-0.0327178	0.00457087	753		0.750857	0.303729	0.681256
cg11207515	rs903900_G	4.88694e-13	-0.0308505	0.00417848	753	2.27088e-12	-0.0327178	0.00457087	753		0.72929	0.438034	0.427497
cg11207515	rs7795067_G	8.63781e-14	-0.0318194	0.0041701	753	2.27088e-12	-0.0327178	0.00457087	753		0.761061	0.188652	0.83688
cg11207515	rs1908765_A	9.1012e-14	-0.0318318	0.00417575	753	2.27088e-12	-0.0327178	0.00457087	753		0.760524	0.179954	0.87457
cg11207515	rs7792380_A	7.06822e-13	-0.0308893	0.00421427	753	2.27088e-12	-0.0327178	0.00457087	753		0.74191	0.373021	0.366592
cg11207515	rs3807570_G	7.92622e-13	-0.03099	0.00423738	751	2.27088e-12	-0.0327178	0.00457087	753		0.785066	0.385316	0.1655
cg11207515	rs10952674_A	4.06769e-12	-0.0302518	0.00427798	753	2.27088e-12	-0.0327178	0.00457087	753		0.826457	0.233647	0.479113
cg11207515	rs17487146_G	5.01937e-13	-0.0318242	0.00431262	753	2.27088e-12	-0.0327178	0.00457087	753		0.774787	0.464466	0.97854
cg11207515	rs7803889_A	1.83911e-13	-0.0323943	0.00430582	753	2.27088e-12	-0.0327178	0.00457087	753		0.800498	0.518103	0.861319
cg11207515	rs6962089_A	3.87719e-13	-0.0317248	0.00427756	753	2.27088e-12	-0.0327178	0.00457087	753		0.718085	0.0310694	0.60756
cg11207515	rs4726818_G	5.5499e-13	-0.0317934	0.00431696	753	2.27088e-12	-0.0327178	0.00457087	753		0.762684	0.34582	0.405405
cg11207515	rs2036118_G	3.33396e-13	-0.0322952	0.00434175	753	2.27088e-12	-0.0327178	0.00457087	753		0.775668	0.462527	0.801911
cg11207515	rs11770843_G	7.07204e-13	-0.0318228	0.00434168	753	2.27088e-12	-0.0327178	0.00457087	753		0.820753	0.0849988	0.707237
cg11207515	rs4282491_A	4.79367e-13	-0.0322554	0.00436711	753	2.27088e-12	-0.0327178	0.00457087	753		0.793752	0.92917	0.950473
cg11207515	rs1496544_A	1.9725e-12	-0.03173	0.00441971	753	2.27088e-12	-0.0327178	0.00457087	753		0.807715	0.977146	0.524808
cg11207515	rs11763492_A	2.39786e-12	-0.0317018	0.00443365	753	2.27088e-12	-0.0327178	0.00457087	753		0.820875	0.762562	0.43924
cg11207515	rs11609382_A	6.6326e-13	-0.0326653	0.00445097	753	2.27088e-12	-0.0327178	0.00457087	753		0.801258	0.928457	0.92451
cg11207515	rs2292029_A	6.6326e-13	-0.0326653	0.00445097	753	2.27088e-12	-0.0327178	0.00457087	753		0.801258	0.928457	0.92451
cg11207515	rs1603450_A	4.35115e-12	-0.0317997	0.0045033	753	2.27088e-12	-0.0327178	0.00457087	753		0.776414	0.188318	0.612592
cg11207515	rs11761111_G	3.55726e-12	-0.0318392	0.00448973	753	2.27088e-12	-0.0327178	0.00457087	753		0.811467	0.208683	0.486659
cg11207515	rs12581148_A	6.55547e-13	-0.0330526	0.0045027	753	2.27088e-12	-0.0327178	0.00457087	753		0.781039	0.300985	0.625103
cg11207515	rs2620440_A	5.61312e-13	-0.0330662	0.00449078	753	2.27088e-12	-0.0327178	0.00457087	753		0.775734	0.326715	0.507899
cg11207515	rs1390723_G	4.68244e-13	-0.032996	0.00446504	751	2.27088e-12	-0.0327178	0.00457087	753		0.777333	0.418766	0.893893
cg11207515	rs11612324_G	1.19661e-12	-0.0326448	0.004501	753	2.27088e-12	-0.0327178	0.00457087	753		0.790093	0.968405	0.867524
cg11207515	rs1496545_A	1.44536e-11	-0.0312854	0.00454744	752	2.27088e-12	-0.0327178	0.00457087	753		0.819695	0.0733407	0.592517
cg11207515	rs10500175_A	3.43807e-12	-0.0319398	0.00450055	752	2.27088e-12	-0.0327178	0.00457087	753		0.785611	0.729863	0.749161
cg14179389	rs4970702_A	3.95713e-15	-0.0321058	0.00398564	752	2.48246e-13	-0.0314897	0.00420982	753		0.760118	0.762475	0.710485
cg14179389	rs7513775_A	1.07038e-14	-0.0314936	0.00397649	753	2.48246e-13	-0.0314897	0.00420982	753		0.789748	0.741222	0.531903
cg14179389	rs10747446_G	4.45396e-15	-0.0319231	0.00397099	753	2.48246e-13	-0.0314897	0.00420982	753		0.794436	0.854639	0.617576
cg14179389	rs10874727_A	7.72634e-15	-0.0316671	0.00397607	753	2.48246e-13	-0.0314897	0.00420982	753		0.794353	0.842291	0.623913
cg14179389	rs6603986_C	6.21079e-15	-0.0318359	0.00398244	753	2.48246e-13	-0.0314897	0.00420982	753		0.790369	0.753972	0.615215
cg14179389	rs1337107_A	5.48825e-15	-0.0318807	0.00397969	753	2.48246e-13	-0.0314897	0.00420982	753		0.803005	0.959592	0.615827
cg14179389	rs6604014_A	6.156e-15	-0.031852	0.00398386	753	2.48246e-13	-0.0314897	0.00420982	753		0.802597	0.966502	0.613568
cg14179389	rs4294424_A	6.55272e-15	-0.0318098	0.00398279	753	2.48246e-13	-0.0314897	0.00420982	753		0.800974	0.999283	0.602705
cg14179389	rs11808092_A	1.99559e-13	-0.0303948	0.0040463	753	2.48246e-13	-0.0314897	0.00420982	753		0.768398	0.172188	0.145946
cg14179389	rs11810217_A	1.05973e-13	-0.0307795	0.00404911	753	2.48246e-13	-0.0314897	0.00420982	753		0.778798	0.315301	0.165721
cg14179389	rs12746893_G	1.05973e-13	-0.0307795	0.00404911	753	2.48246e-13	-0.0314897	0.00420982	753		0.778798	0.315301	0.165721
cg14179389	rs6662618_A	5.3008e-13	-0.0302089	0.00409811	753	2.48246e-13	-0.0314897	0.00420982	753		0.756141	0.0401767	0.54699
cg14179389	rs10782946_G	2.15571e-14	-0.032059	0.00409761	753	2.48246e-13	-0.0314897	0.00420982	753		0.795208	0.869041	0.824425
cg14179389	rs4414050_A	1.60464e-14	-0.0322188	0.00409676	753	2.48246e-13	-0.0314897	0.00420982	753		0.78528	0.505929	0.99813
cg14179389	rs912794_A	1.60464e-14	-0.0322188	0.00409676	753	2.48246e-13	-0.0314897	0.00420982	753		0.78528	0.505929	0.99813
cg14179389	rs10493863_G	2.35207e-14	-0.0321059	0.00410993	753	2.48246e-13	-0.0314897	0.00420982	753		0.787791	0.793621	0.884212
cg14179389	rs6698233_A	2.35207e-14	-0.0321059	0.00410993	753	2.48246e-13	-0.0314897	0.00420982	753		0.787791	0.793621	0.884212
cg14179389	rs3131820_G	2.72707e-14	-0.0319449	0.00410006	753	2.48246e-13	-0.0314897	0.00420982	753		0.801853	0.711847	0.888689
cg14179389	rs7515257_A	8.69576e-15	-0.0329807	0.00414793	744	2.48246e-13	-0.0314897	0.00420982	753		0.810177	0.736782	0.991848
cg14179389	rs1325435_A	3.12855e-14	-0.0319436	0.00410994	753	2.48246e-13	-0.0314897	0.00420982	753		0.775963	0.454461	0.955916
cg14179389	rs685783_A	1.14845e-12	-0.0301574	0.00415458	753	2.48246e-13	-0.0314897	0.00420982	753		0.750285	0.0576222	0.981732
cg14179389	rs6604026_G	1.62638e-13	-0.0312796	0.00414801	753	2.48246e-13	-0.0314897	0.00420982	753		0.761622	0.243673	0.468724
cg14179389	rs1325432_A	2.68579e-13	-0.0309165	0.00413913	753	2.48246e-13	-0.0314897	0.00420982	753		0.782083	0.867102	0.503217
cg04224247	rs756827_A	1.96393e-09	-0.028258	0.00464038	753	6.18359e-10	-0.0304483	0.00484647	753		0.879465	0.9167	0.229501
cg04224247	rs739485_A	2.02386e-08	-0.0272644	0.0047969	743	6.18359e-10	-0.0304483	0.00484647	753		0.902659	0.149304	0.031187
cg04224247	rs5978372_C	1.18857e-10	-0.0309489	0.00472459	752	6.18359e-10	-0.0304483	0.00484647	753		0.847553	0.0660192	0.662249
cg04224247	rs2023675_G	3.69119e-10	-0.0302679	0.00475319	751	6.18359e-10	-0.0304483	0.00484647	753		0.869915	0.165996	0.424544
cg04224247	rs7879307_A	1.78015e-09	-0.0287696	0.00471153	753	6.18359e-10	-0.0304483	0.00484647	753		0.916129	0.97196	0.0766368
cg04224247	rs4830697_A	2.93332e-09	-0.0289939	0.00481526	753	6.18359e-10	-0.0304483	0.00484647	753		0.883579	0.437949	0.142717
cg04224247	rs2285496_A	6.41641e-10	-0.0299634	0.00477369	753	6.18359e-10	-0.0304483	0.00484647	753		0.842323	0.207769	0.58912
cg04224247	rs3815014_A	4.33038e-09	-0.0285081	0.00478771	752	6.18359e-10	-0.0304483	0.00484647	753		0.944598	0.416385	0.02816
cg05575921	rs1054174_A	1.52357e-09	-0.0203134	0.00331242	753	2.8788e-09	-0.0203664	0.00338076	753		0.806885	0.657168	0.764269
cg01899089	rs11744131_A	4.51513e-08	-0.0147424	0.00266257	753	8.02228e-08	-0.0149332	0.00275	753		0.782743	0.653788	0.545558
cg01899089	rs9763161_A	4.54641e-08	-0.0147492	0.0026644	753	8.02228e-08	-0.0149332	0.00275	753		0.791496	0.648394	0.630329
cg01899089	rs11742957_A	6.45154e-08	-0.0146283	0.00267378	753	8.02228e-08	-0.0149332	0.00275	753		0.789335	0.752434	0.919501
cg01899089	rs6899226_A	9.85821e-09	-0.0155994	0.00268458	753	8.02228e-08	-0.0149332	0.00275	753		0.792535	0.981699	0.0487969
cg01899089	rs2672750_G	1.37076e-08	-0.0154629	0.0026881	753	8.02228e-08	-0.0149332	0.00275	753		0.773121	0.96829	0.0796263
cg01899089	rs7734346_A	3.25761e-08	-0.0150088	0.00268177	753	8.02228e-08	-0.0149332	0.00275	753		0.805859	0.986432	0.37647
cg25949550	rs4612252_G	1.33526e-16	-0.0130502	0.00153488	753	3.93908e-17	-0.0134762	0.00155643	753		0.759974	0.332951	0.159836
cg25949550	rs11767161_A	1.24751e-16	-0.0130641	0.00153492	753	3.93908e-17	-0.0134762	0.00155643	753		0.797099	0.686168	0.191289
cg25949550	rs2140841_G	6.43747e-17	-0.0132254	0.00153849	753	3.93908e-17	-0.0134762	0.00155643	753		0.829377	0.480433	0.384415
cg24935556	rs541041_G	6.3665e-07	-0.0110025	0.00218696	753	1.99575e-07	-0.0117528	0.00223536	753		0.71915	0.950241	0.0235874
cg24935556	rs10169543_G	4.72824e-07	-0.0111181	0.00218431	753	1.99575e-07	-0.0117528	0.00223536	753		0.750215	0.584707	0.0525167
cg24935556	rs312985_A	3.1861e-07	-0.011308	0.00218834	753	1.99575e-07	-0.0117528	0.00223536	753		0.758001	0.568252	0.0550551
cg24935556	rs506585_G	3.1861e-07	-0.011308	0.00218834	753	1.99575e-07	-0.0117528	0.00223536	753		0.758001	0.568252	0.0550551
cg24935556	rs1878512_A	3.51211e-07	-0.0112705	0.0021891	752	1.99575e-07	-0.0117528	0.00223536	753		0.765737	0.561916	0.0554121
cg24935556	rs567071_G	3.33307e-07	-0.011394	0.00220874	753	1.99575e-07	-0.0117528	0.00223536	753		0.781191	0.383824	0.0259069
cg24935556	rs97458_G	4.92816e-07	-0.011187	0.0022014	753	1.99575e-07	-0.0117528	0.00223536	753		0.754729	0.704807	0.342408
cg15578140	rs4725759_C	1.24758e-08	0.0145003	0.00251346	753	4.61188e-08	0.0172629	0.0031201	753		0.911619	0.0618468	0.424355
cg15578140	rs10266911_G	1.18104e-08	0.0145884	0.00252447	753	4.61188e-08	0.0172629	0.0031201	753		0.863101	0.21153	0.24902
cg15578140	rs17170777_A	7.08597e-09	0.0150677	0.00256747	753	4.61188e-08	0.0172629	0.0031201	753		0.900367	0.152636	0.558102
cg15578140	rs1541412_G	1.76375e-08	0.0162695	0.00285062	753	4.61188e-08	0.0172629	0.0031201	753		0.786072	0.110391	0.913462
cg15578140	rs6942912_A	1.57703e-08	0.0163434	0.0028535	752	4.61188e-08	0.0172629	0.0031201	753		0.75092	0.140907	0.931877
cg15578140	rs17545705_A	7.31053e-08	0.0158387	0.00290737	753	4.61188e-08	0.0172629	0.0031201	753		0.854228	0.17629	0.580953
cg15578140	rs993715_A	1.65313e-08	0.0165726	0.00289784	753	4.61188e-08	0.0172629	0.0031201	753		0.780632	0.148136	0.928297
cg15578140	rs2527051_G	1.61563e-08	0.0165725	0.00289574	753	4.61188e-08	0.0172629	0.0031201	753		0.784288	0.226555	0.978219
cg15578140	rs2254307_G	5.44787e-08	0.0161626	0.00293743	753	4.61188e-08	0.0172629	0.0031201	753		0.837132	0.269649	0.160885
cg15578140	rs4726902_A	7.62492e-08	0.016012	0.00294332	751	4.61188e-08	0.0172629	0.0031201	753		0.809349	0.193766	0.846027
cg15578140	rs6958434_A	7.88033e-08	0.0159836	0.00294152	753	4.61188e-08	0.0172629	0.0031201	753		0.838734	0.19016	0.841041
cg15578140	rs2707593_A	5.83984e-08	0.0161837	0.00294814	753	4.61188e-08	0.0172629	0.0031201	753		0.830417	0.242179	0.16134
cg15578140	rs2707579_A	5.35117e-08	0.0162517	0.00295183	753	4.61188e-08	0.0172629	0.0031201	753		0.841853	0.256346	0.161038
cg15578140	rs2527049_A	2.40517e-08	0.0164745	0.00291501	753	4.61188e-08	0.0172629	0.0031201	753		0.776143	0.495867	0.523861
cg15578140	rs2539000_G	3.46255e-08	0.0165897	0.00297015	753	4.61188e-08	0.0172629	0.0031201	753		0.857975	0.310908	0.322965
cg15578140	rs2710079_G	3.40665e-08	0.0167626	0.00299951	753	4.61188e-08	0.0172629	0.0031201	753		0.819358	0.408353	0.717528
cg15578140	rs1922885_A	3.60332e-08	0.0168848	0.00302692	753	4.61188e-08	0.0172629	0.0031201	753		0.867236	0.0661313	0.979092
cg15578140	rs1922886_A	2.23944e-08	0.0171662	0.00303043	752	4.61188e-08	0.0172629	0.0031201	753		0.864263	0.0377498	0.968782
cg15578140	rs17824874_G	2.93008e-08	0.0169709	0.00302195	753	4.61188e-08	0.0172629	0.0031201	753		0.794728	0.540098	0.950564
cg15578140	rs17824362_G	9.22948e-09	0.0176723	0.00303526	753	4.61188e-08	0.0172629	0.0031201	753		0.809458	0.416586	0.602977
cg15578140	rs17824995_G	1.64388e-09	0.0185663	0.00303387	753	4.61188e-08	0.0172629	0.0031201	753		0.841406	0.109508	0.550935
cg15578140	rs17824941_G	1.69371e-08	0.017493	0.0030611	753	4.61188e-08	0.0172629	0.0031201	753		0.797827	0.530473	0.896504
cg15578140	rs7797894_A	1.75101e-08	0.0174015	0.00304825	753	4.61188e-08	0.0172629	0.0031201	753		0.842892	0.179165	0.666697
cg15578140	rs10488350_G	4.33686e-09	0.0181548	0.00304888	749	4.61188e-08	0.0172629	0.0031201	753		0.841757	0.279959	0.708968
cg15578140	rs715183_A	7.51165e-08	0.016625	0.00305455	753	4.61188e-08	0.0172629	0.0031201	753		0.837517	0.341519	0.417384
cg15578140	rs2538959_A	1.70897e-08	0.0174482	0.00305411	753	4.61188e-08	0.0172629	0.0031201	753		0.777817	0.0472054	0.384436
cg15578140	rs851685_A	1.87609e-08	0.0174187	0.00305789	753	4.61188e-08	0.0172629	0.0031201	753		0.796623	0.784074	0.66693
cg15578140	rs13230414_A	8.93777e-08	0.0166194	0.00307186	753	4.61188e-08	0.0172629	0.0031201	753		0.888707	0.170387	0.23461
cg15578140	rs11561916_G	9.20926e-09	0.0176939	0.00303869	752	4.61188e-08	0.0172629	0.0031201	753		0.76343	0.849821	0.507122
cg15578140	rs7794874_A	1.8294e-08	0.0173557	0.00304441	753	4.61188e-08	0.0172629	0.0031201	753		0.81893	0.408222	0.645978
cg15578140	rs4726915_A	2.05675e-07	0.0162509	0.00309418	753	4.61188e-08	0.0172629	0.0031201	753		0.899656	0.02662	0.447924
cg15578140	rs4392814_G	5.4612e-08	0.0169612	0.00308281	753	4.61188e-08	0.0172629	0.0031201	753		0.797196	0.67899	0.896232
cg15578140	rs12534783_A	6.75732e-08	0.0168215	0.00307951	753	4.61188e-08	0.0172629	0.0031201	753		0.836153	0.808068	0.10287
cg15578140	rs851705_G	5.41823e-08	0.0168631	0.00306417	753	4.61188e-08	0.0172629	0.0031201	753		0.786561	0.735644	0.678356
cg15578140	rs2888547_A	6.15989e-08	0.0168209	0.00306974	753	4.61188e-08	0.0172629	0.0031201	753		0.828741	0.513411	0.594043
cg15578140	rs4726896_A	8.92584e-08	0.0166799	0.00308289	753	4.61188e-08	0.0172629	0.0031201	753		0.842188	0.119961	0.477461
cg15578140	rs10500192_G	5.4612e-08	0.0169612	0.00308281	753	4.61188e-08	0.0172629	0.0031201	753		0.797196	0.67899	0.896232
cg15578140	rs17417231_A	5.4612e-08	0.0169612	0.00308281	753	4.61188e-08	0.0172629	0.0031201	753		0.797196	0.67899	0.896232
cg15578140	rs1723430_G	4.05714e-08	0.017026	0.00306409	752	4.61188e-08	0.0172629	0.0031201	753		0.791561	0.841575	0.796633
cg15578140	rs2710109_G	1.46009e-08	0.0174124	0.00303293	753	4.61188e-08	0.0172629	0.0031201	753		0.791407	0.989446	0.77448
cg17924476	rs4957023_A	3.71007e-11	0.0219776	0.00326371	753	2.27219e-11	0.0233058	0.00342249	753		0.987939	0.1802	0.13617
cg17924476	rs6874933_G	1.72937e-11	0.02245	0.00327639	753	2.27219e-11	0.0233058	0.00342249	753		0.883187	0.309804	0.194701
cg17924476	rs4957018_G	4.35698e-11	0.0222423	0.00331536	753	2.27219e-11	0.0233058	0.00342249	753		0.956302	0.469375	0.0446494
cg17924476	rs6885136_G	1.09954e-11	0.0229906	0.0033216	752	2.27219e-11	0.0233058	0.00342249	753		0.781132	0.517495	0.656639
cg17924476	rs7727015_G	2.953e-11	0.0225366	0.00332917	753	2.27219e-11	0.0233058	0.00342249	753		0.796663	0.266736	0.238332
cg17924476	rs4957028_G	1.86127e-11	0.0226495	0.00331086	752	2.27219e-11	0.0233058	0.00342249	753		0.945532	0.255928	0.247963
cg17924476	rs6555205_G	1.21858e-11	0.0229081	0.0033173	753	2.27219e-11	0.0233058	0.00342249	753		0.943824	0.248033	0.249032
cg17924476	rs13185719_G	2.33374e-11	0.0228645	0.00335894	747	2.27219e-11	0.0233058	0.00342249	753		0.852536	0.191444	0.267174
cg17924476	rs3810865_A	4.30107e-11	0.0224235	0.00334117	751	2.27219e-11	0.0233058	0.00342249	753		0.733256	0.574566	0.0523186
cg17924476	rs4956987_G	2.91607e-11	0.0225977	0.00333722	753	2.27219e-11	0.0233058	0.00342249	753		0.80316	0.243567	0.325554
cg17924476	rs3756712_A	1.59782e-10	0.0218312	0.00335695	752	2.27219e-11	0.0233058	0.00342249	753		0.970471	0.38321	0.0106466
cg17924476	rs6555059_G	3.54862e-11	0.0226301	0.00335714	753	2.27219e-11	0.0233058	0.00342249	753		0.781937	0.44357	0.237638
cg17924476	rs3734145_A	6.25471e-11	0.0223124	0.00335418	753	2.27219e-11	0.0233058	0.00342249	753		0.96171	0.284384	0.0392934
cg17924476	rs7731963_A	8.65704e-11	0.0221418	0.00335422	751	2.27219e-11	0.0233058	0.00342249	753		0.950914	0.223498	0.090847
cg17924476	rs1108867_A	7.9182e-11	0.0223439	0.00337753	750	2.27219e-11	0.0233058	0.00342249	753		0.738398	0.623939	0.108922
cg17924476	rs4956934_A	2.89928e-11	0.0228916	0.00338009	752	2.27219e-11	0.0233058	0.00342249	753		0.893812	0.153501	0.0505043
cg17924476	rs2721020_A	3.03904e-11	0.0228108	0.0033719	753	2.27219e-11	0.0233058	0.00342249	753		0.91644	0.130157	0.0538037
cg17924476	rs2672718_G	2.07368e-11	0.0230028	0.00337081	753	2.27219e-11	0.0233058	0.00342249	753		0.965023	0.157802	0.172622
cg17924476	rs2721040_A	2.07368e-11	0.0230028	0.00337081	753	2.27219e-11	0.0233058	0.00342249	753		0.965023	0.157802	0.172622
cg17924476	rs4956993_A	1.04606e-10	0.0222242	0.0033822	752	2.27219e-11	0.0233058	0.00342249	753		0.861161	0.50951	0.0474545
cg17924476	rs4956991_A	6.92693e-11	0.0225128	0.00339249	753	2.27219e-11	0.0233058	0.00342249	753		0.845267	0.384024	0.0404009
cg17924476	rs29681_G	3.33415e-11	0.0229176	0.00339491	753	2.27219e-11	0.0233058	0.00342249	753		0.746108	0.103409	0.751008
cg17924476	rs908114_G	5.27588e-11	0.0226463	0.00339073	753	2.27219e-11	0.0233058	0.00342249	753		0.990575	0.388182	0.0561806
cg15507334	rs7898492_A	9.37092e-09	0.0234794	0.00403449	753	1.32055e-08	0.023795	0.00413197	753		0.820784	0.618235	0.494363
cg17852385	rs4886406_C	1.96828e-11	0.0278032	0.00406946	753	9.74388e-11	0.027089	0.00411582	753		0.816284	0.991392	0.602067
cg17852385	rs12442901_A	1.21152e-11	0.0280623	0.00406315	753	9.74388e-11	0.027089	0.00411582	753		0.838261	0.846134	0.501952
cg17852385	rs1378942_C	1.15459e-11	0.0282041	0.00407934	753	9.74388e-11	0.027089	0.00411582	753		0.859126	0.294781	0.558575
cg11924019	rs1378942_C	2.97644e-13	0.031935	0.00428395	753	1.06962e-11	0.030364	0.00438461	753		0.859126	0.294781	0.558575
cg11924019	rs2470890_G	1.61928e-13	0.0323745	0.00429285	753	1.06962e-11	0.030364	0.00438461	753		0.85367	0.164164	0.374936
cg11924019	rs2472304_G	1.61928e-13	0.0323745	0.00429285	753	1.06962e-11	0.030364	0.00438461	753		0.85367	0.164164	0.374936
cg05549655	rs1378942_C	8.40542e-20	0.0340438	0.00361459	753	7.57372e-18	0.0327505	0.00369366	753		0.859126	0.294781	0.558575
cg05549655	rs2470890_G	4.1301e-20	0.0344211	0.00362203	753	7.57372e-18	0.0327505	0.00369366	753		0.85367	0.164164	0.374936
cg05549655	rs2472304_G	4.1301e-20	0.0344211	0.00362203	753	7.57372e-18	0.0327505	0.00369366	753		0.85367	0.164164	0.374936
cg05549655	rs4886406_C	5.34739e-19	0.0334621	0.00363919	753	7.57372e-18	0.0327505	0.00369366	753		0.816284	0.991392	0.602067
cg05549655	rs12442901_A	3.19926e-19	0.0336949	0.00363979	753	7.57372e-18	0.0327505	0.00369366	753		0.838261	0.846134	0.501952
cg05549655	rs2168519_A	5.54887e-19	0.0334536	0.00364005	753	7.57372e-18	0.0327505	0.00369366	753		0.82497	0.959735	0.625393
cg05549655	rs2301249_A	6.93838e-19	0.0333729	0.00364208	753	7.57372e-18	0.0327505	0.00369366	753		0.820484	0.906871	0.656197
cg05549655	rs6495122_A	2.94157e-19	0.0339245	0.00366057	753	7.57372e-18	0.0327505	0.00369366	753		0.968919	0.0825587	0.0880923
cg05549655	rs2472299_A	5.44195e-19	0.0335031	0.00364449	753	7.57372e-18	0.0327505	0.00369366	753		0.819057	0.641676	0.638967
cg12101586	rs1378942_C	9.58459e-13	0.0350092	0.00480546	753	1.39302e-11	0.0335732	0.00487641	753		0.859126	0.294781	0.558575
cg12101586	rs2470890_G	6.42215e-13	0.0353967	0.00482007	753	1.39302e-11	0.0335732	0.00487641	753		0.85367	0.164164	0.374936
cg12101586	rs2472304_G	6.42215e-13	0.0353967	0.00482007	753	1.39302e-11	0.0335732	0.00487641	753		0.85367	0.164164	0.374936
cg12101586	rs4886406_C	1.87187e-12	0.0345162	0.00480263	753	1.39302e-11	0.0335732	0.00487641	753		0.816284	0.991392	0.602067
cg12101586	rs12442901_A	1.24755e-12	0.034819	0.00480481	753	1.39302e-11	0.0335732	0.00487641	753		0.838261	0.846134	0.501952
cg12101586	rs2168519_A	1.85745e-12	0.0345085	0.00480079	753	1.39302e-11	0.0335732	0.00487641	753		0.82497	0.959735	0.625393
cg00253658	rs2542674_A	2.39387e-10	0.0325517	0.0050562	753	2.1201e-10	0.0337663	0.0052292	753		0.810968	0.7341	0.771404
cg00253658	rs1013170_A	7.2734e-11	0.0336585	0.00507797	753	2.1201e-10	0.0337663	0.0052292	753		0.790088	0.77606	0.969319
cg13570656	rs4886406_C	7.21399e-14	0.03909	0.005106	753	1.22361e-12	0.0379439	0.00523432	753		0.816284	0.991392	0.602067
cg13570656	rs12442901_A	3.91912e-14	0.0395224	0.0051056	753	1.22361e-12	0.0379439	0.00523432	753		0.838261	0.846134	0.501952
cg13570656	rs2168519_A	7.5017e-14	0.0390646	0.00510635	753	1.22361e-12	0.0379439	0.00523432	753		0.82497	0.959735	0.625393
cg13570656	rs1378942_C	4.87812e-14	0.0396332	0.00514018	753	1.22361e-12	0.0379439	0.00523432	753		0.859126	0.294781	0.558575
cg13570656	rs2472299_A	6.31282e-14	0.0392605	0.00511576	753	1.22361e-12	0.0379439	0.00523432	753		0.819057	0.641676	0.638967
cg13570656	rs762551_C	7.49667e-14	0.0391794	0.00512129	753	1.22361e-12	0.0379439	0.00523432	753		0.823559	0.804741	0.535578
cg13570656	rs2301249_A	1.03915e-13	0.0389065	0.00511638	753	1.22361e-12	0.0379439	0.00523432	753		0.820484	0.906871	0.656197
cg13570656	rs2470890_G	2.97443e-14	0.0401435	0.0051603	753	1.22361e-12	0.0379439	0.00523432	753		0.85367	0.164164	0.374936
cg13570656	rs2472304_G	2.97443e-14	0.0401435	0.0051603	753	1.22361e-12	0.0379439	0.00523432	753		0.85367	0.164164	0.374936
cg18092474	rs1378942_C	3.26494e-12	0.0418289	0.00588777	753	8.76932e-11	0.039777	0.00602828	753		0.859126	0.294781	0.558575
cg18092474	rs2470890_G	1.94727e-12	0.0423733	0.00590067	753	8.76932e-11	0.039777	0.00602828	753		0.85367	0.164164	0.374936
cg18092474	rs2472304_G	1.94727e-12	0.0423733	0.00590067	753	8.76932e-11	0.039777	0.00602828	753		0.85367	0.164164	0.374936
cg18092474	rs4886406_C	1.08141e-11	0.0409771	0.00591823	753	8.76932e-11	0.039777	0.00602828	753		0.816284	0.991392	0.602067
cg18092474	rs12442901_A	7.60543e-12	0.0413478	0.00592603	753	8.76932e-11	0.039777	0.00602828	753		0.838261	0.846134	0.501952
cg18092474	rs2168519_A	1.15004e-11	0.0409475	0.00592197	753	8.76932e-11	0.039777	0.00602828	753		0.82497	0.959735	0.625393
cg18092474	rs2301249_A	1.37231e-11	0.0408083	0.00592497	753	8.76932e-11	0.039777	0.00602828	753		0.820484	0.906871	0.656197
cg18092474	rs2472299_A	1.02846e-11	0.041097	0.005929	753	8.76932e-11	0.039777	0.00602828	753		0.819057	0.641676	0.638967
cg18092474	rs762551_C	1.15515e-11	0.0410348	0.00593518	753	8.76932e-11	0.039777	0.00602828	753		0.823559	0.804741	0.535578
cg18092474	rs6495122_A	9.39349e-12	0.0414459	0.00596748	753	8.76932e-11	0.039777	0.00602828	753		0.968919	0.0825587	0.0880923
cg19089201	rs6976664_A	3.14052e-15	0.0410963	0.0050823	753	7.93422e-15	0.041791	0.00525001	753		0.804778	0.775154	0.799491
cg19089201	rs2877301_G	3.53454e-14	0.0402976	0.00519592	752	7.93422e-15	0.041791	0.00525001	753		0.745423	0.0246814	0.27852
cg22132788	rs6976664_A	4.10996e-17	0.0432768	0.00500092	753	3.1518e-16	0.0440192	0.00524657	753		0.804778	0.775154	0.799491
cg22132788	rs2877301_G	1.3073e-15	0.0423032	0.00515661	752	3.1518e-16	0.0440192	0.00524657	753		0.745423	0.0246814	0.27852
cg22549041	rs1378942_C	3.26121e-12	0.0471427	0.00663558	753	4.40153e-11	0.0451582	0.00673309	753		0.859126	0.294781	0.558575
cg22549041	rs2470890_G	2.4667e-12	0.0476029	0.00666141	753	4.40153e-11	0.0451582	0.00673309	753		0.85367	0.164164	0.374936
cg22549041	rs2472304_G	2.4667e-12	0.0476029	0.00666141	753	4.40153e-11	0.0451582	0.00673309	753		0.85367	0.164164	0.374936
cg22549041	rs4886406_C	1.01322e-11	0.0461906	0.00666167	753	4.40153e-11	0.0451582	0.00673309	753		0.816284	0.991392	0.602067
cg04180046	rs6976664_A	1.53037e-31	0.0592553	0.00479836	753	7.36997e-30	0.0599815	0.00501666	753		0.804778	0.775154	0.799491
cg04180046	rs2877301_G	1.11086e-29	0.0587242	0.0049275	752	7.36997e-30	0.0599815	0.00501666	753		0.745423	0.0246814	0.27852
cg12803068	rs6976664_A	2.38458e-23	0.0817524	0.00788914	753	1.26919e-21	0.0831605	0.00839155	753		0.804778	0.775154	0.799491
cg12803068	rs2877301_G	2.69112e-21	0.080212	0.00816427	752	1.26919e-21	0.0831605	0.00839155	753		0.745423	0.0246814	0.27852
